# Supplementary material for: Gene Expression over Time during Cell Transformation Due to Non-Genotoxic Carcinogen Treatment of Bhas 42 Cells
Source: Int J Mol Sci. 2022 Mar 16;23(6):3216. doi: 10.3390/ijms23063216 (PMC8954493; doi:10.3390/ijms23063216)
Supplement: Supplementary file 1 [file ijms-23-03216-s001.zip]

Archive with 1 entries (1 files):
- ijms-1568087-supplementary.pdf
